# Supplementary material for: LINC00941 Promotes Cell Malignant Behavior and Is One of Five Costimulatory Molecule-Related lncRNAs That Predict Prognosis in Renal Clear Cell Carcinoma
Source: Medicina (Kaunas). 2023 Jan 17;59(2):187. doi: 10.3390/medicina59020187 (PMC9964476; doi:10.3390/medicina59020187)
Supplement: Supplementary file 1 [file medicina-59-00187-s001.zip]

Archive with 1 entries (1 files):
- medicina-2101867-supplementary.pdf
